# Supplementary material for: Parental Stress and Caregiver Role Modulate Child–Caregiver Prosodic Synchrony in Autism: A Computational Analysis
Source: Autism Res. 2026 Jan 27;19(3):e70189. doi: 10.1002/aur.70189 (PMC12996856; doi:10.1002/aur.70189)
Supplement: Supplementary file 1 — APPENDIX S1: Supporting information. [file AUR-19-0-s001.xlsx]

## Sheet: SupplementaryMaterial
Outcome	Feature	chisq	mean_loocv_t_stress	p_spec_chisq	p_spec_mean_loocv_t_stress	p_spec_AIC_PSI	p_spec_BIC_PSI	p_spec_R2_PSI	p_spec_mean_loocv_t_intercept	p_spec_mean_loocv_t_caregiver	p_spec_mean_loocv_t_time	p	AIC_PSI	BIC_PSI	AIC_BASE	BIC_BASE	R2_PSI	R2_Baseline	p_intercept	p_stress	p_caregiver	p_time	beta_intercept	beta_stress	beta_caregiver	beta_time	SE_intercept	SE_stress	SE_caregiver	SE_time	t_intercept	t_stress	t_caregiver	t_time	DF_intercept	DF_stress	DF_caregiver	DF_time	SINGULAR	mean_loocv_t_intercept	mean_loocv_t_caregiver	mean_loocv_t_time	mean_loocv_p_intercept	mean_loocv_p_stress	mean_loocv_p_caregiver	mean_loocv_p_time	T_real_chisq	T_perm_mean_chisq	p_perm_chisq
DET/REC	alphaRatio_sma3	3.300	-1.445	0.257	0.390	0.324	0.324	0.238	0.848	0.276	0.686	0.083	226.784	242.650	228.109	241.331	0.109	0.076	0.632	0.170	0.056	0.039	0.052	-0.149	-0.286	0.298	0.107	0.102	0.143	0.137	0.485	-1.454	-2.005	2.179	24.320	12.957	24.948	24.867	FALSE	0.471	-1.969	2.142	0.651	0.187	0.066	0.046	3.300	1.034	0.080
DET/REC	F0semitoneFrom27.5Hz_sma3nz	1.755	-1.459	0.314	0.267	0.305	0.305	0.143	0.971	0.029	0.495	0.197	209.058	224.925	208.845	222.067	0.197	0.174	0.038	0.157	0.000	0.202	0.347	-0.119	-0.643	0.147	0.159	0.080	0.105	0.112	2.189	-1.484	-6.130	1.310	24.342	15.985	24.826	24.599	FALSE	2.173	-6.019	1.287	0.042	0.173	0.000	0.220	1.755	1.054	0.192
DET/REC	F1amplitudeLogRelF0_sma3nz	0.134	-0.217	0.648	0.362	0.505	0.505	0.410	0.200	0.800	0.819	0.761	282.335	298.201	280.405	293.627	0.028	0.027	0.260	0.832	0.281	0.171	-0.168	-0.026	0.228	0.196	0.146	0.121	0.207	0.139	-1.154	-0.217	1.101	1.411	24.426	12.106	24.964	24.907	FALSE	-1.101	1.082	1.385	0.294	0.804	0.300	0.187	0.134	0.972	0.797
DET/REC	F1frequency_sma3nz	0.081	0.157	0.894	0.777	0.021	0.021	0.851	1.000	0.309	0.596	0.826	380.215	396.081	378.246	391.468	0.008	0.007	0.020	0.874	0.428	0.731	0.500	0.029	-0.224	0.088	0.201	0.180	0.278	0.253	2.483	0.161	-0.806	0.347	24.347	12.715	24.953	24.879	FALSE	2.379	-0.792	0.341	0.028	0.841	0.447	0.734	0.081	1.093	0.869
DET/REC	F2amplitudeLogRelF0_sma3nz	0.116	-0.175	0.705	0.457	0.038	0.038	0.286	0.238	0.829	0.905	0.779	243.666	259.533	241.716	254.938	0.034	0.033	0.319	0.863	0.331	0.078	-0.119	-0.018	0.161	0.224	0.118	0.104	0.162	0.122	-1.017	-0.176	0.991	1.835	24.426	12.108	24.964	24.907	FALSE	-1.031	0.973	1.802	0.321	0.825	0.350	0.090	0.116	0.990	0.812
DET/REC	F3amplitudeLogRelF0_sma3nz	0.158	-0.254	0.762	0.476	0.086	0.086	0.352	0.248	0.914	0.838	0.735	251.807	267.673	249.904	263.126	0.031	0.030	0.396	0.802	0.308	0.112	-0.108	-0.027	0.181	0.204	0.125	0.104	0.174	0.124	-0.864	-0.256	1.041	1.650	24.427	12.102	24.964	24.907	FALSE	-0.880	1.023	1.619	0.395	0.783	0.327	0.125	0.158	1.036	0.778
DET/REC	hammarbergIndex_sma3	0.224	-0.442	0.733	0.667	0.114	0.114	0.181	0.210	0.181	0.924	0.676	252.883	268.750	251.070	264.292	0.079	0.077	0.484	0.665	0.027	0.046	-0.084	-0.042	-0.370	0.266	0.119	0.095	0.157	0.126	-0.710	-0.442	-2.358	2.106	24.241	13.928	24.924	24.811	FALSE	-0.681	-2.314	2.072	0.508	0.675	0.032	0.054	0.224	1.083	0.708
DET/REC	HNRdBACF_sma3nz	1.811	-1.345	0.210	0.238	0.476	0.476	0.124	0.943	0.067	0.686	0.192	229.553	245.419	229.391	242.613	0.232	0.211	0.027	0.191	0.000	0.188	0.339	-0.126	-0.742	0.153	0.144	0.092	0.136	0.113	2.355	-1.371	-5.472	1.353	24.223	14.950	24.889	24.734	FALSE	2.299	-5.368	1.329	0.032	0.207	0.000	0.205	1.811	0.972	0.160
DET/REC	logRelF0-H1-A3_sma3nz	1.642	-1.205	0.619	0.714	0.143	0.143	0.410	1.000	0.067	0.410	0.216	213.335	229.202	212.991	226.213	0.129	0.106	0.070	0.241	0.000	0.232	0.268	-0.118	-0.487	0.130	0.142	0.097	0.120	0.106	1.896	-1.219	-4.073	1.226	24.329	15.936	24.831	24.609	FALSE	1.850	-3.997	1.204	0.079	0.259	0.001	0.250	1.642	1.048	0.213
DET/REC	logRelF0-H1-H2_sma3nz	1.699	-1.499	0.686	0.562	0.248	0.248	0.038	1.000	0.019	0.552	0.201	221.901	237.767	221.635	234.857	0.207	0.185	0.068	0.147	0.000	0.274	0.264	-0.122	-0.675	0.135	0.139	0.080	0.130	0.121	1.907	-1.528	-5.202	1.118	24.246	15.389	24.868	24.689	FALSE	1.904	-5.108	1.099	0.072	0.161	0.000	0.293	1.699	1.104	0.211
DET/REC	Loudness_sma3	1.905	-1.431	0.162	0.238	0.524	0.524	0.248	0.981	0.381	0.552	0.180	215.966	231.833	215.901	229.123	0.069	0.045	0.233	0.165	0.006	0.398	0.201	-0.126	-0.299	0.116	0.165	0.086	0.100	0.135	1.222	-1.455	-2.975	0.860	24.321	15.904	24.834	24.615	FALSE	1.152	-2.918	0.862	0.266	0.182	0.008	0.417	1.905	1.031	0.176
DET/REC	mfcc1_sma3	0.321	-0.506	0.676	0.638	0.476	0.476	0.229	0.790	0.219	0.581	0.609	245.005	260.872	243.304	256.526	0.093	0.090	0.351	0.618	0.011	0.180	0.088	-0.045	-0.402	0.241	0.092	0.088	0.146	0.175	0.950	-0.513	-2.756	1.380	24.440	12.015	24.966	24.911	TRUE	0.915	-2.704	1.351	0.381	0.635	0.013	0.196	0.321	1.036	0.579
DET/REC	mfcc2_sma3	3.879	-1.793	0.105	0.238	0.362	0.362	0.067	0.390	0.124	0.648	0.056	236.238	252.105	238.221	251.443	0.116	0.075	0.847	0.092	0.016	0.352	0.025	-0.172	-0.395	0.138	0.129	0.094	0.152	0.146	0.195	-1.823	-2.595	0.949	24.334	12.832	24.950	24.873	FALSE	0.166	-2.555	0.930	0.829	0.101	0.020	0.371	3.879	0.983	0.048
DET/REC	mfcc3_sma3	7.034	-2.481	0.048	0.048	0.019	0.019	0.143	0.581	0.467	0.524	0.010	176.150	192.017	181.403	194.625	0.166	0.081	0.270	0.023	0.001	0.369	0.138	-0.199	-0.341	0.086	0.122	0.079	0.095	0.094	1.128	-2.523	-3.591	0.914	24.229	15.120	24.882	24.718	FALSE	1.104	-3.523	0.897	0.291	0.028	0.002	0.388	7.034	1.015	0.008
DET/REC	mfcc4_sma3	0.552	-0.631	0.800	0.819	0.514	0.514	0.267	0.886	0.067	0.943	0.493	238.232	254.098	236.748	249.970	0.136	0.128	0.239	0.530	0.001	0.002	0.184	-0.074	-0.515	0.327	0.152	0.116	0.131	0.094	1.208	-0.642	-3.939	3.460	24.277	15.664	24.852	24.654	FALSE	1.181	-3.868	3.397	0.254	0.547	0.001	0.003	0.552	1.001	0.476
DET/REC	shimmerLocaldB_sma3nz	3.287	-1.820	0.105	0.076	0.286	0.286	0.105	1.000	0.019	0.543	0.077	207.884	223.750	209.253	222.475	0.190	0.151	0.061	0.083	0.000	0.079	0.287	-0.163	-0.595	0.200	0.146	0.088	0.106	0.110	1.962	-1.846	-5.624	1.830	24.395	16.127	24.808	24.561	FALSE	1.891	-5.519	1.797	0.073	0.095	0.000	0.091	3.287	1.152	0.079
LAM/DET	alphaRatio_sma3	2.897	-1.423	0.962	0.981	0.048	0.048	0.952	1.000	0.819	0.676	0.107	218.980	234.847	219.878	233.100	0.096	0.056	0.076	0.172	0.040	0.042	0.208	-0.160	-0.303	0.206	0.112	0.112	0.140	0.096	1.857	-1.431	-2.163	2.140	24.248	15.411	24.867	24.687	FALSE	1.785	-2.127	2.101	0.089	0.191	0.048	0.049	2.897	1.137	0.114
LAM/DET	F0semitoneFrom27.5Hz_sma3nz	2.036	-1.367	0.962	0.952	0.181	0.181	0.905	1.000	0.286	0.019	0.168	236.114	251.980	236.163	249.385	0.112	0.083	0.013	0.188	0.005	0.969	0.420	-0.147	-0.476	-0.003	0.156	0.107	0.155	0.085	2.695	-1.376	-3.067	-0.039	24.289	15.744	24.847	24.642	FALSE	2.607	-3.011	-0.037	0.016	0.204	0.007	0.875	2.036	1.046	0.173
LAM/DET	F1amplitudeLogRelF0_sma3nz	7.197	-2.016	0.048	0.181	0.029	0.029	0.019	0.733	0.171	0.829	0.010	224.652	240.518	230.027	243.249	0.133	0.047	0.495	0.060	0.087	0.208	0.091	-0.241	-0.288	0.159	0.132	0.118	0.162	0.123	0.692	-2.047	-1.782	1.292	24.250	13.778	24.928	24.821	FALSE	0.665	-1.751	1.267	0.520	0.070	0.099	0.225	7.197	1.138	0.010
LAM/DET	F1frequency_sma3nz	1.332	-1.107	0.128	0.074	0.021	0.021	0.021	1.000	0.021	0.181	0.271	257.965	273.832	257.276	270.498	0.181	0.167	0.026	0.293	0.001	0.634	0.492	-0.116	-0.705	-0.066	0.208	0.105	0.182	0.137	2.363	-1.097	-3.862	-0.481	24.306	13.094	24.945	24.860	FALSE	2.314	-3.802	-0.469	0.031	0.311	0.001	0.640	1.332	1.017	0.256
LAM/DET	F2amplitudeLogRelF0_sma3nz	7.365	-2.060	0.038	0.171	0.019	0.019	0.019	0.743	0.114	0.829	0.010	220.489	236.355	226.040	239.262	0.136	0.047	0.539	0.056	0.088	0.174	0.083	-0.239	-0.278	0.171	0.132	0.114	0.157	0.122	0.624	-2.092	-1.774	1.401	24.254	13.713	24.929	24.825	FALSE	0.577	-1.743	1.373	0.575	0.065	0.100	0.190	7.365	1.081	0.006
LAM/DET	F3amplitudeLogRelF0_sma3nz	7.501	-2.104	0.019	0.086	0.019	0.019	0.019	0.781	0.057	0.905	0.009	218.779	234.645	224.474	237.696	0.144	0.054	0.465	0.051	0.066	0.142	0.097	-0.240	-0.298	0.180	0.131	0.112	0.155	0.119	0.743	-2.136	-1.925	1.517	24.249	13.794	24.927	24.820	FALSE	0.698	-1.891	1.487	0.498	0.060	0.076	0.157	7.501	1.070	0.007
LAM/DET	hammarbergIndex_sma3	5.154	-2.567	0.019	0.019	0.019	0.019	0.019	0.990	0.019	0.800	0.027	203.644	219.510	206.931	220.153	0.167	0.101	0.113	0.021	0.006	0.151	0.191	-0.194	-0.419	0.138	0.116	0.075	0.138	0.093	1.643	-2.590	-3.031	1.483	24.226	14.281	24.913	24.787	FALSE	1.588	-2.976	1.455	0.130	0.026	0.007	0.166	5.154	1.080	0.030
LAM/DET	HNRdBACF_sma3nz	1.852	-1.254	0.962	0.990	0.743	0.743	0.990	1.000	0.724	0.019	0.191	222.334	238.200	222.190	235.412	0.129	0.102	0.005	0.224	0.002	0.673	0.428	-0.132	-0.492	0.041	0.140	0.104	0.141	0.095	3.053	-1.268	-3.495	0.427	24.265	15.572	24.858	24.667	FALSE	2.995	-3.428	0.419	0.007	0.241	0.002	0.675	1.852	1.014	0.187
LAM/DET	logRelF0-H1-A3_sma3nz	3.169	-1.791	0.971	0.952	1.000	1.000	0.971	1.000	0.829	0.133	0.083	244.268	260.134	245.496	258.718	0.118	0.076	0.057	0.090	0.011	0.241	0.307	-0.192	-0.471	0.112	0.153	0.106	0.171	0.093	2.002	-1.808	-2.746	1.201	24.295	15.776	24.844	24.637	FALSE	2.015	-2.697	1.179	0.058	0.102	0.014	0.259	3.169	1.143	0.089
LAM/DET	logRelF0-H1-H2_sma3nz	4.784	-1.914	0.924	0.943	0.971	0.971	1.000	0.457	1.000	0.019	0.036	233.090	248.957	235.951	249.173	0.108	0.041	0.115	0.072	0.041	0.411	0.205	-0.228	-0.321	0.074	0.125	0.118	0.149	0.089	1.634	-1.928	-2.152	0.837	24.262	15.546	24.860	24.670	FALSE	1.592	-2.113	0.822	0.130	0.084	0.049	0.429	4.784	1.079	0.039
LAM/DET	Loudness_sma3	1.721	-1.369	1.000	1.000	1.000	1.000	1.000	1.000	0.829	0.019	0.203	236.948	252.815	236.697	249.919	0.078	0.057	0.101	0.182	0.015	0.730	0.291	-0.131	-0.383	0.045	0.170	0.094	0.147	0.128	1.705	-1.395	-2.609	0.349	24.287	15.733	24.847	24.644	FALSE	1.663	-2.566	0.343	0.114	0.200	0.019	0.736	1.721	1.027	0.188
LAM/DET	mfcc1_sma3	4.034	-1.925	0.038	0.267	0.019	0.019	0.019	0.867	0.029	0.971	0.053	212.533	228.399	214.631	227.853	0.149	0.097	0.082	0.073	0.009	0.058	0.223	-0.176	-0.404	0.198	0.123	0.091	0.142	0.100	1.817	-1.934	-2.848	1.988	24.231	14.158	24.917	24.796	FALSE	1.709	-2.797	1.951	0.105	0.085	0.011	0.067	4.034	1.070	0.057
LAM/DET	mfcc2_sma3	1.811	-1.336	1.000	1.000	0.114	0.114	0.990	0.933	0.762	0.048	0.197	226.048	241.914	225.873	239.095	0.059	0.035	0.215	0.194	0.108	0.702	0.177	-0.124	-0.263	0.043	0.139	0.091	0.158	0.112	1.274	-1.362	-1.667	0.387	24.226	14.298	24.912	24.786	FALSE	1.198	-1.635	0.379	0.249	0.213	0.122	0.707	1.811	1.116	0.207
LAM/DET	mfcc3_sma3	5.721	-2.329	0.714	0.448	0.467	0.467	0.457	0.667	0.457	0.838	0.019	218.956	234.823	222.849	236.071	0.191	0.128	0.171	0.032	0.002	0.073	0.189	-0.212	-0.515	0.174	0.134	0.090	0.145	0.093	1.409	-2.362	-3.549	1.871	24.220	14.712	24.898	24.754	FALSE	1.401	-3.483	1.836	0.181	0.039	0.002	0.083	5.721	1.026	0.016
LAM/DET	mfcc4_sma3	4.484	-1.999	0.314	0.257	0.790	0.790	0.676	0.829	0.886	0.019	0.043	245.700	261.566	248.275	261.497	0.136	0.076	0.072	0.065	0.015	0.497	0.269	-0.219	-0.440	0.080	0.143	0.109	0.168	0.116	1.880	-2.009	-2.623	0.690	24.257	13.669	24.931	24.827	FALSE	1.768	-2.576	0.673	0.096	0.077	0.018	0.515	4.484	1.079	0.033
LAM/DET	shimmerLocaldB_sma3nz	4.136	-2.056	0.810	0.314	0.067	0.067	0.733	1.000	0.305	0.019	0.048	200.892	216.758	203.139	216.361	0.145	0.093	0.011	0.053	0.003	0.404	0.358	-0.176	-0.434	0.060	0.130	0.085	0.131	0.071	2.759	-2.088	-3.303	0.850	24.302	15.816	24.841	24.631	FALSE	2.673	-3.242	0.833	0.014	0.062	0.004	0.422	4.136	1.041	0.046
[truncated: 1 more columns]
